# Supplementary material for: Sensors Network as an Added Value for the Characterization of Spatial and Temporal Air Quality Patterns at the Urban Scale
Source: Sensors (Basel). 2023 Feb 7;23(4):1859. doi: 10.3390/s23041859 (PMC9967040; doi:10.3390/s23041859)
Supplement: Supplementary file 1 [file sensors-23-01859-s001.zip]

Archive with 1 entries (1 files):
- sensors-2102414-supplementary.pdf
